# Supplementary material for: The northernmost record of a blood-sucking ectoparasite, Lipoptena fortisetosa Maa (Diptera: Hippoboscidae), in Estonia
Source: Biodivers Data J. 2019 Dec 13;7:e47857. doi: 10.3897/BDJ.7.e47857 (PMC6925061; doi:10.3897/BDJ.7.e47857)
Supplement: Supplementary material 2 — Uncorrected pairwise genetic distances between the partial COI sequences of Lipoptena cervi and L. fortisetosa. Interspecific genetic distances are highlighted by bold type. Original sequences created during this study are indicated with an asterisk (*) [file bdj-07-e47857-s002.xls]

## Sheet: Sheet 1
Table S2. Uncorrected pairwise genetic distances between the partial COI sequences of Lipoptena cervi and L. fortisetosa. Interspecific genetic distances are highlighted by bold type. Original sequences created during this study are indicated with an asterisk (*).
No.	Species	Country	Accession code	1	2	3	4	5	6	7	8	9	10	11	12	13	14	15	16	17	18	19	20	21	22	23	24	25	26	27	28	29	30	31	32	33	34	35	36	37	38	39	40	41	42	43	44	45	46
1	L. cervi	Norway	KR362298
2	L. cervi	Norway	KR362297	0.000
3	L. cervi	Norway	KR362296	0.000	0.000
4	L. cervi	Finland	KR362295	0.000	0.000	0.000
5	L. cervi	Norway	KR362294	0.000	0.000	0.000	0.000
6	L. cervi	Norway	KR362293	0.000	0.000	0.000	0.000	0.000
7	L. cervi	Norway	KR362292	0.000	0.000	0.000	0.000	0.000	0.000
8	L. cervi	Sweden	KR362291	0.000	0.000	0.000	0.000	0.000	0.000	0.000
9	L. cervi	Finland	KR362290	0.000	0.000	0.000	0.000	0.000	0.000	0.000	0.000
10	L. cervi	Finland	KR362289	0.000	0.000	0.000	0.000	0.000	0.000	0.000	0.000	0.000
11	L. cervi	Finland	KR362288	0.000	0.000	0.000	0.000	0.000	0.000	0.000	0.000	0.000	0.000
12	L. cervi	Finland	KR362287	0.000	0.000	0.000	0.000	0.000	0.000	0.000	0.000	0.000	0.000	0.000
13	L. cervi	Finland	KR362286	0.000	0.000	0.000	0.000	0.000	0.000	0.000	0.000	0.000	0.000	0.000	0.000
14	L. cervi	Finland	KR362285	0.000	0.000	0.000	0.000	0.000	0.000	0.000	0.000	0.000	0.000	0.000	0.000	0.000
15	L. cervi	Finland	KR362284	0.000	0.000	0.000	0.000	0.000	0.000	0.000	0.000	0.000	0.000	0.000	0.000	0.000	0.000
16	L. cervi	Finland	KR362283	0.000	0.000	0.000	0.000	0.000	0.000	0.000	0.000	0.000	0.000	0.000	0.000	0.000	0.000	0.000
17	L. cervi	Finland	KR362282	0.000	0.000	0.000	0.000	0.000	0.000	0.000	0.000	0.000	0.000	0.000	0.000	0.000	0.000	0.000	0.000
18	L. cervi	Finland	KR362281	0.000	0.000	0.000	0.000	0.000	0.000	0.000	0.000	0.000	0.000	0.000	0.000	0.000	0.000	0.000	0.000	0.000
19	L. cervi	Norway	KR362280	0.000	0.000	0.000	0.000	0.000	0.000	0.000	0.000	0.000	0.000	0.000	0.000	0.000	0.000	0.000	0.000	0.000	0.000
20	L. cervi	Norway	KR362279	0.000	0.000	0.000	0.000	0.000	0.000	0.000	0.000	0.000	0.000	0.000	0.000	0.000	0.000	0.000	0.000	0.000	0.000	0.000
21	L. cervi	Norway	KR362278	0.000	0.000	0.000	0.000	0.000	0.000	0.000	0.000	0.000	0.000	0.000	0.000	0.000	0.000	0.000	0.000	0.000	0.000	0.000	0.000
22	L. cervi	Finland	KR362277	0.000	0.000	0.000	0.000	0.000	0.000	0.000	0.000	0.000	0.000	0.000	0.000	0.000	0.000	0.000	0.000	0.000	0.000	0.000	0.000	0.000
23	L. cervi	Finland	KR362276	0.000	0.000	0.000	0.000	0.000	0.000	0.000	0.000	0.000	0.000	0.000	0.000	0.000	0.000	0.000	0.000	0.000	0.000	0.000	0.000	0.000	0.000
24	L. cervi	Finland	KR362275	0.000	0.000	0.000	0.000	0.000	0.000	0.000	0.000	0.000	0.000	0.000	0.000	0.000	0.000	0.000	0.000	0.000	0.000	0.000	0.000	0.000	0.000	0.000
25	L. cervi	Norway	KR362274	0.000	0.000	0.000	0.000	0.000	0.000	0.000	0.000	0.000	0.000	0.000	0.000	0.000	0.000	0.000	0.000	0.000	0.000	0.000	0.000	0.000	0.000	0.000	0.000
26	L. cervi	Norway	KR362273	0.000	0.000	0.000	0.000	0.000	0.000	0.000	0.000	0.000	0.000	0.000	0.000	0.000	0.000	0.000	0.000	0.000	0.000	0.000	0.000	0.000	0.000	0.000	0.000	0.000
27	L. cervi	Norway	KR362272	0.000	0.000	0.000	0.000	0.000	0.000	0.000	0.000	0.000	0.000	0.000	0.000	0.000	0.000	0.000	0.000	0.000	0.000	0.000	0.000	0.000	0.000	0.000	0.000	0.000	0.000
28	L. cervi	Sweden	KR362271	0.000	0.000	0.000	0.000	0.000	0.000	0.000	0.000	0.000	0.000	0.000	0.000	0.000	0.000	0.000	0.000	0.000	0.000	0.000	0.000	0.000	0.000	0.000	0.000	0.000	0.000	0.000
29	L. cervi	Sweden	KR362270	0.000	0.000	0.000	0.000	0.000	0.000	0.000	0.000	0.000	0.000	0.000	0.000	0.000	0.000	0.000	0.000	0.000	0.000	0.000	0.000	0.000	0.000	0.000	0.000	0.000	0.000	0.000	0.000
30	L. cervi	Finland	KR362269	0.000	0.000	0.000	0.000	0.000	0.000	0.000	0.000	0.000	0.000	0.000	0.000	0.000	0.000	0.000	0.000	0.000	0.000	0.000	0.000	0.000	0.000	0.000	0.000	0.000	0.000	0.000	0.000	0.000
31	L. cervi	Finland	KR362268	0.000	0.000	0.000	0.000	0.000	0.000	0.000	0.000	0.000	0.000	0.000	0.000	0.000	0.000	0.000	0.000	0.000	0.000	0.000	0.000	0.000	0.000	0.000	0.000	0.000	0.000	0.000	0.000	0.000	0.000
32	L. cervi	Finland	KR362267	0.000	0.000	0.000	0.000	0.000	0.000	0.000	0.000	0.000	0.000	0.000	0.000	0.000	0.000	0.000	0.000	0.000	0.000	0.000	0.000	0.000	0.000	0.000	0.000	0.000	0.000	0.000	0.000	0.000	0.000	0.000
33	L. cervi	Finland	KR362266	0.000	0.000	0.000	0.000	0.000	0.000	0.000	0.000	0.000	0.000	0.000	0.000	0.000	0.000	0.000	0.000	0.000	0.000	0.000	0.000	0.000	0.000	0.000	0.000	0.000	0.000	0.000	0.000	0.000	0.000	0.000	0.000
34	L. cervi	Finland	KR362265	0.000	0.000	0.000	0.000	0.000	0.000	0.000	0.000	0.000	0.000	0.000	0.000	0.000	0.000	0.000	0.000	0.000	0.000	0.000	0.000	0.000	0.000	0.000	0.000	0.000	0.000	0.000	0.000	0.000	0.000	0.000	0.000	0.000
35	L. cervi	Finland	KR362264	0.000	0.000	0.000	0.000	0.000	0.000	0.000	0.000	0.000	0.000	0.000	0.000	0.000	0.000	0.000	0.000	0.000	0.000	0.000	0.000	0.000	0.000	0.000	0.000	0.000	0.000	0.000	0.000	0.000	0.000	0.000	0.000	0.000	0.000
36	L. cervi	Finland	KR362263	0.000	0.000	0.000	0.000	0.000	0.000	0.000	0.000	0.000	0.000	0.000	0.000	0.000	0.000	0.000	0.000	0.000	0.000	0.000	0.000	0.000	0.000	0.000	0.000	0.000	0.000	0.000	0.000	0.000	0.000	0.000	0.000	0.000	0.000	0.000
37	L. cervi	Norway	KR362262	0.002	0.002	0.000	0.000	0.002	0.002	0.002	0.002	0.002	0.002	0.002	0.002	0.002	0.002	0.002	0.002	0.002	0.002	0.002	0.002	0.002	0.002	0.002	0.002	0.002	0.002	0.002	0.002	0.002	0.002	0.002	0.002	0.002	0.002	0.002	0.002
38	L. cervi	Norway	KR362261	0.002	0.002	0.000	0.000	0.002	0.002	0.002	0.002	0.002	0.002	0.002	0.002	0.002	0.002	0.002	0.002	0.002	0.002	0.002	0.002	0.002	0.002	0.002	0.002	0.002	0.002	0.002	0.002	0.002	0.002	0.002	0.002	0.002	0.002	0.002	0.002	0.000
39	L. cervi	Norway	KR362260	0.002	0.002	0.000	0.000	0.002	0.002	0.002	0.002	0.002	0.002	0.002	0.002	0.002	0.002	0.002	0.002	0.002	0.002	0.002	0.002	0.002	0.002	0.002	0.002	0.002	0.002	0.002	0.002	0.002	0.002	0.002	0.002	0.002	0.002	0.002	0.002	0.000	0.000
40	L. cervi	Sweden	KR362259	0.002	0.002	0.000	0.000	0.002	0.002	0.002	0.002	0.002	0.002	0.002	0.002	0.002	0.002	0.002	0.002	0.002	0.002	0.002	0.002	0.002	0.002	0.002	0.002	0.002	0.002	0.002	0.002	0.002	0.002	0.002	0.002	0.002	0.002	0.002	0.002	0.000	0.000	0.000
41	L. cervi	Finland	KR362258	0.002	0.002	0.000	0.000	0.002	0.002	0.002	0.002	0.002	0.002	0.002	0.002	0.002	0.002	0.002	0.002	0.002	0.002	0.002	0.002	0.002	0.002	0.002	0.002	0.002	0.002	0.002	0.002	0.002	0.002	0.002	0.002	0.002	0.002	0.002	0.002	0.002	0.002	0.002	0.002
42	L. cervi	Finland	KR362257	0.002	0.002	0.000	0.000	0.002	0.002	0.002	0.002	0.002	0.002	0.002	0.002	0.002	0.002	0.002	0.002	0.002	0.002	0.002	0.002	0.002	0.002	0.002	0.002	0.002	0.002	0.002	0.002	0.002	0.002	0.002	0.002	0.002	0.002	0.002	0.002	0.002	0.002	0.002	0.002	0.000
43	L. cervi	Finland	KR362256	0.003	0.003	0.003	0.003	0.003	0.002	0.003	0.003	0.003	0.003	0.003	0.003	0.003	0.003	0.003	0.003	0.003	0.003	0.004	0.003	0.003	0.003	0.003	0.003	0.003	0.003	0.003	0.003	0.003	0.003	0.003	0.003	0.003	0.003	0.003	0.003	0.006	0.005	0.005	0.005	0.005	0.005
44	L. cervi	Finland	KR362255	0.003	0.003	0.003	0.003	0.003	0.002	0.003	0.003	0.003	0.003	0.003	0.003	0.003	0.003	0.003	0.003	0.003	0.003	0.004	0.003	0.003	0.003	0.003	0.003	0.003	0.003	0.003	0.003	0.003	0.003	0.003	0.003	0.003	0.003	0.003	0.003	0.006	0.005	0.005	0.005	0.005	0.005	0.000
45	L. cervi	Finland	KR362254	0.002	0.002	0.002	0.002	0.002	0.002	0.002	0.002	0.002	0.002	0.002	0.002	0.002	0.002	0.002	0.002	0.002	0.002	0.002	0.002	0.002	0.002	0.002	0.002	0.002	0.002	0.002	0.002	0.002	0.002	0.002	0.002	0.002	0.002	0.002	0.002	0.004	0.003	0.003	0.003	0.003	0.003	0.005	0.005
46	L. cervi	Finland	KR362253	0.002	0.002	0.002	0.002	0.002	0.002	0.002	0.002	0.002	0.002	0.002	0.002	0.002	0.002	0.002	0.002	0.002	0.002	0.002	0.002	0.002	0.002	0.002	0.002	0.002	0.002	0.002	0.002	0.002	0.002	0.002	0.002	0.002	0.002	0.002	0.002	0.004	0.003	0.003	0.003	0.003	0.003	0.005	0.005	0.000
47	L. cervi	Finland	KR362252	0.000	0.000	0.000	0.002	0.002	0.002	0.000	0.002	0.002	0.002	0.002	0.002	0.002	0.002	0.002	0.002	0.002	0.002	0.000	0.000	0.000	0.000	0.000	0.002	0.000	0.000	0.002	0.000	0.002	0.000	0.000	0.002	0.002	0.000	0.000	0.000	0.002	0.002	0.002	0.003	0.002	0.003	0.005	0.005	0.003	0.002
48	L. cervi	Finland	KR362251	0.000	0.000	0.000	0.002	0.002	0.002	0.000	0.002	0.002	0.002	0.002	0.002	0.002	0.002	0.002	0.002	0.002	0.002	0.000	0.000	0.000	0.000	0.000	0.002	0.000	0.000	0.002	0.000	0.002	0.000	0.000	0.002	0.002	0.000	0.000	0.000	0.002	0.002	0.002	0.003	0.002	0.003	0.005	0.005	0.003	0.002
49	L. cervi	Norway	MG918097	0.000	0.000	0.000	0.000	0.000	0.000	0.000	0.000	0.000	0.000	0.000	0.000	0.000	0.000	0.000	0.000	0.000	0.000	0.000	0.000	0.000	0.000	0.000	0.000	0.000	0.000	0.000	0.000	0.000	0.000	0.000	0.000	0.000	0.000	0.000	0.000	0.002	0.002	0.002	0.002	0.002	0.002	0.005	0.005	0.002	0.002
50	L. cervi	Norway	MG918096	0.002	0.002	0.002	0.002	0.000	0.000	0.000	0.000	0.000	0.000	0.000	0.000	0.000	0.000	0.000	0.000	0.000	0.000	0.003	0.002	0.002	0.002	0.002	0.002	0.002	0.002	0.002	0.002	0.002	0.002	0.002	0.002	0.002	0.002	0.002	0.002	0.005	0.005	0.005	0.005	0.005	0.005	0.005	0.007	0.002	0.005
51	L. cervi	Norway	MG918095	0.002	0.002	0.002	0.002	0.000	0.000	0.000	0.000	0.000	0.000	0.000	0.000	0.000	0.000	0.000	0.000	0.000	0.000	0.003	0.002	0.002	0.002	0.002	0.002	0.002	0.002	0.002	0.002	0.002	0.002	0.002	0.002	0.002	0.002	0.002	0.002	0.005	0.005	0.005	0.005	0.005	0.005	0.005	0.007	0.002	0.005
52	L. cervi	Norway	MG918094	0.000	0.000	0.000	0.000	0.000	0.000	0.000	0.000	0.000	0.000	0.000	0.000	0.000	0.000	0.000	0.000	0.000	0.000	0.000	0.000	0.000	0.000	0.000	0.000	0.000	0.000	0.000	0.000	0.000	0.000	0.000	0.000	0.000	0.000	0.000	0.000	0.002	0.002	0.002	0.002	0.002	0.002	0.005	0.005	0.002	0.002
53	L. cervi	Norway	MG918093	0.000	0.000	0.000	0.000	0.000	0.000	0.000	0.000	0.000	0.000	0.000	0.000	0.000	0.000	0.000	0.000	0.000	0.000	0.000	0.000	0.000	0.000	0.000	0.000	0.000	0.000	0.000	0.000	0.000	0.000	0.000	0.000	0.000	0.000	0.000	0.000	0.002	0.002	0.002	0.002	0.002	0.002	0.005	0.005	0.002	0.002
54	L. cervi	Norway	MG918092	0.000	0.000	0.000	0.000	0.000	0.000	0.000	0.000	0.000	0.000	0.000	0.000	0.000	0.000	0.000	0.000	0.000	0.000	0.000	0.000	0.000	0.000	0.000	0.000	0.000	0.000	0.000	0.000	0.000	0.000	0.000	0.000	0.000	0.000	0.000	0.000	0.002	0.002	0.002	0.002	0.002	0.002	0.005	0.005	0.002	0.002
55	L. cervi	Lithuania	MF491761	0.000	0.000	0.000	0.000	0.000	0.000	0.000	0.000	0.000	0.000	0.000	0.000	0.000	0.000	0.000	0.000	0.000	0.000	0.000	0.000	0.000	0.000	0.000	0.000	0.000	0.000	0.000	0.000	0.000	0.000	0.000	0.000	0.000	0.000	0.000	0.000	0.002	0.002	0.002	0.002	0.002	0.002	0.005	0.005	0.002	0.002
56	L. cervi	Czech Republic	MF496025	0.000	0.000	0.000	0.000	0.000	0.000	0.000	0.000	0.000	0.000	0.000	0.000	0.000	0.000	0.000	0.000	0.000	0.000	0.000	0.000	0.000	0.000	0.000	0.000	0.000	0.000	0.000	0.000	0.000	0.000	0.000	0.000	0.000	0.000	0.000	0.000	0.002	0.002	0.002	0.002	0.002	0.002	0.003	0.003	0.002	0.002
57	L. cervi	Estonia	*MN807836	0.000	0.000	0.000	0.000	0.000	0.000	0.000	0.000	0.000	0.000	0.000	0.000	0.000	0.000	0.000	0.000	0.000	0.000	0.000	0.000	0.000	0.000	0.000	0.000	0.000	0.000	0.000	0.000	0.000	0.000	0.000	0.000	0.000	0.000	0.000	0.000	0.002	0.002	0.002	0.002	0.002	0.002	0.003	0.003	0.002	0.002
58	L. cervi	Estonia	*MN807837	0.018	0.018	0.018	0.016	0.013	0.008	0.014	0.013	0.013	0.013	0.015	0.015	0.015	0.015	0.015	0.015	0.015	0.015	0.018	0.017	0.017	0.018	0.018	0.016	0.016	0.018	0.017	0.017	0.016	0.018	0.018	0.016	0.017	0.017	0.018	0.018	0.020	0.019	0.019	0.018	0.019	0.018	0.013	0.015	0.015	0.019
59	L. cervi	Estonia	*MN807838	0.002	0.002	0.002	0.002	0.002	0.002	0.002	0.002	0.002	0.002	0.002	0.002	0.002	0.002	0.002	0.002	0.002	0.002	0.002	0.002	0.002	0.002	0.002	0.002	0.002	0.002	0.002	0.002	0.002	0.002	0.002	0.002	0.002	0.002	0.002	0.002	0.004	0.003	0.003	0.003	0.003	0.003	0.005	0.005	0.000	0.000
60	L. cervi	Estonia	*MN807839	0.000	0.000	0.000	0.000	0.000	0.000	0.000	0.000	0.000	0.000	0.000	0.000	0.000	0.000	0.000	0.000	0.000	0.000	0.000	0.000	0.000	0.000	0.000	0.000	0.000	0.000	0.000	0.000	0.000	0.000	0.000	0.000	0.000	0.000	0.000	0.000	0.002	0.002	0.002	0.002	0.002	0.002	0.003	0.003	0.002	0.002
61	L. cervi	Estonia	*MN807840	0.000	0.000	0.000	0.000	0.000	0.000	0.000	0.000	0.000	0.000	0.000	0.000	0.000	0.000	0.000	0.000	0.000	0.000	0.000	0.000	0.000	0.000	0.000	0.000	0.000	0.000	0.000	0.000	0.000	0.000	0.000	0.000	0.000	0.000	0.000	0.000	0.002	0.002	0.002	0.002	0.002	0.002	0.003	0.003	0.002	0.002
62	L. cervi	Estonia	*MN807841	0.020	0.020	0.020	0.019	0.016	0.011	0.017	0.016	0.016	0.016	0.017	0.017	0.017	0.017	0.017	0.017	0.017	0.017	0.022	0.020	0.020	0.020	0.020	0.019	0.019	0.020	0.019	0.020	0.019	0.020	0.020	0.019	0.019	0.020	0.020	0.020	0.021	0.020	0.019	0.019	0.020	0.019	0.016	0.017	0.017	0.022
63	L. cervi	Estonia	*MN807842	0.000	0.000	0.000	0.000	0.000	0.000	0.000	0.000	0.000	0.000	0.000	0.000	0.000	0.000	0.000	0.000	0.000	0.000	0.000	0.000	0.000	0.000	0.000	0.000	0.000	0.000	0.000	0.000	0.000	0.000	0.000	0.000	0.000	0.000	0.000	0.000	0.002	0.002	0.002	0.002	0.002	0.002	0.003	0.003	0.002	0.002
64	L. fortisetosa	Romania	MK405669	0.079	0.079	0.078	0.067	0.078	0.078	0.079	0.078	0.078	0.078	0.078	0.078	0.078	0.078	0.078	0.078	0.078	0.078	0.085	0.078	0.078	0.079	0.079	0.078	0.079	0.079	0.079	0.078	0.078	0.079	0.079	0.078	0.079	0.079	0.079	0.079	0.076	0.079	0.078	0.078	0.077	0.076	0.075	0.075	0.080	0.081
65	L. fortisetosa	Romania	MK405668	0.076	0.076	0.074	0.073	0.075	0.074	0.076	0.075	0.075	0.075	0.075	0.075	0.075	0.075	0.075	0.075	0.075	0.075	0.081	0.075	0.075	0.076	0.076	0.075	0.075	0.076	0.076	0.075	0.075	0.076	0.076	0.075	0.075	0.075	0.076	0.076	0.072	0.076	0.074	0.075	0.074	0.073	0.072	0.072	0.076	0.077
66	L. fortisetosa	Lithuania	MF491762	0.070	0.070	0.067	0.067	0.070	0.068	0.070	0.070	0.070	0.070	0.070	0.070	0.070	0.070	0.070	0.070	0.070	0.070	0.076	0.070	0.070	0.070	0.070	0.070	0.070	0.070	0.070	0.070	0.070	0.070	0.070	0.070	0.070	0.070	0.070	0.070	0.070	0.070	0.070	0.070	0.067	0.067	0.070	0.070	0.072	0.072
67	L. fortisetosa	Estonia	*MN807843	0.074	0.074	0.073	0.072	0.073	0.073	0.074	0.073	0.073	0.073	0.073	0.073	0.073	0.073	0.073	0.073	0.073	0.073	0.079	0.073	0.073	0.074	0.074	0.073	0.074	0.074	0.074	0.073	0.073	0.074	0.074	0.073	0.074	0.074	0.074	0.074	0.070	0.074	0.073	0.073	0.072	0.072	0.073	0.073	0.075	0.076
68	L. fortisetosa	Estonia	*MN807844	0.079	0.079	0.078	0.078	0.080	0.078	0.079	0.080	0.080	0.080	0.079	0.079	0.079	0.079	0.079	0.079	0.079	0.079	0.085	0.078	0.078	0.079	0.079	0.079	0.079	0.079	0.079	0.078	0.079	0.079	0.079	0.079	0.079	0.079	0.079	0.079	0.076	0.079	0.078	0.079	0.077	0.078	0.076	0.076	0.081	0.081
69	L. fortisetosa	Estonia	*MN807845	0.074	0.074	0.073	0.072	0.073	0.073	0.074	0.073	0.073	0.073	0.073	0.073	0.073	0.073	0.073	0.073	0.073	0.073	0.079	0.073	0.073	0.074	0.074	0.073	0.074	0.074	0.074	0.073	0.073	0.074	0.074	0.073	0.074	0.074	0.074	0.074	0.070	0.074	0.073	0.073	0.072	0.072	0.073	0.073	0.075	0.076
70	L. fortisetosa	Estonia	*MN807846	0.079	0.079	0.078	0.078	0.080	0.078	0.079	0.080	0.080	0.080	0.079	0.079	0.079	0.079	0.079	0.079	0.079	0.079	0.085	0.078	0.078	0.079	0.079	0.079	0.079	0.079	0.079	0.078	0.079	0.079	0.079	0.079	0.079	0.079	0.079	0.079	0.076	0.079	0.078	0.079	0.077	0.078	0.076	0.076	0.081	0.081
71	L. fortisetosa	Estonia	*MN807847	0.073	0.073	0.071	0.070	0.072	0.071	0.072	0.072	0.072	0.072	0.072	0.072	0.072	0.072	0.072	0.072	0.072	0.072	0.077	0.072	0.072	0.072	0.073	0.072	0.072	0.072	0.072	0.072	0.072	0.072	0.072	0.072	0.072	0.072	0.072	0.073	0.069	0.072	0.071	0.072	0.071	0.070	0.072	0.072	0.073	0.074
72	L. fortisetosa	Estonia	*MN807848	0.076	0.076	0.074	0.073	0.075	0.074	0.076	0.075	0.075	0.075	0.075	0.075	0.075	0.075	0.075	0.075	0.075	0.075	0.081	0.075	0.075	0.076	0.076	0.075	0.075	0.076	0.076	0.075	0.075	0.076	0.076	0.075	0.075	0.075	0.076	0.076	0.072	0.076	0.074	0.075	0.074	0.073	0.075	0.075	0.076	0.077
73	L. fortisetosa	Estonia	*MN807849	0.067	0.067	0.065	0.065	0.068	0.066	0.068	0.068	0.068	0.068	0.067	0.067	0.067	0.067	0.067	0.067	0.067	0.067	0.073	0.067	0.067	0.067	0.067	0.067	0.067	0.067	0.067	0.067	0.067	0.067	0.067	0.067	0.067	0.067	0.067	0.067	0.067	0.067	0.067	0.067	0.065	0.065	0.067	0.067	0.070	0.070
[truncated: 27 more columns]
